# Supplementary material for: A Survey of the Transcriptomic Resources in Durum Wheat: Stress Responses, Data Integration and Exploitation
Source: Plants (Basel). 2023 Mar 10;12(6):1267. doi: 10.3390/plants12061267 (PMC10056183; doi:10.3390/plants12061267)
Supplement: Supplementary file 1 [file plants-12-01267-s001.zip]

Archive with 1 entries (1 files):
- plants-2222815-supplementary.xlsx
