# Supplementary material for: A Survey of the Transcriptomic Resources in Durum Wheat: Stress Responses, Data Integration and Exploitation
Source: Plants (Basel). 2023 Mar 10;12(6):1267. doi: 10.3390/plants12061267 (PMC10056183; doi:10.3390/plants12061267)
Supplement: Supplementary file 1 [file plants-12-01267-s001.zip › plants-2222815-supplementary.xlsx]

## Sheet: Table S1
Table S1. List of transcriptomic studies with publicly available data (i.e. deposited in SRA or ArrayExpress) on durum wheat. For studies including multiple species/subspecies, only durum wheat genotypes are presented. NA: Not aplicable or not available data; DPA: days post-anthesis; HPI: hours post-inoculation; var.: variety; cv(s): cultivar(s); N: Nitrogen; DS: Drought stress; HS: Heat stress; …
Study short summary	Durum wheat genotype	Tissue(s)	Treatment(s)	Stage(s) (as described in the reference paper)	Platform(s)	Publication	Pubmed ID	Repository Identifier BioProject (SRA, ArrayExpress)	DOI	Repository Identifier as indicated in the original publication
Transcriptional profiling in response to drought stress	cv. Creso	glume	drought stress: mild stress (SWC = 18%), and severe stress (SWC=12.5%)	9 DPA	Affymetrix GeneChip Wheat genome arrays	Aprile et al. 2009	19552804	PRJNA145197	10.1186/1471-2164-10-279	TA23 (PlexDB)
Hybridization and Polyploidization	cv. Langdon	whole plant	NA	2-month-old plant	sRNA seq	Kenan-Eichler et al. 2011	21467573	PRJNA139957	10.1534/genetics.111.128348	GSE29243 (GEO)
SNP discovery	Langdon, RSL65 near-isogenic lines	leaf	NA	Five-leaf stage	RNA-seq	Trick et al. 2012	22280551	PRJEB2672	10.1186/1471-2229-12-14	ERA050658
Global transgenerational gene expression dynamics in allohexaploid wheat	cv. Inbar (line TTR04)	leaf	NA	three-leaf stage seedlings	Affymetrix GeneChip Wheat Genome Array	Qi et al. 2012	22277161	PRJNA140735	10.1186/1741-7007-10-3	GSE29882 (GEO)
Drought and heat stress	cvs. Ofanto, Cappelli	flag leaf	DS was imposed by withholding water and allowing the pots to reach SWC equal to 12.5%/HS was imposed by increasing the temperature for two days at 30°C and 22°C in the 15 hrs light and 9 hrs dark regime, for an initial adaptation phase, then the temperature was increased to 34°C and 26°C light/dark for two days and subsequently to 40°C and 32°C light/dark for an additional day when the flag leave…	Booting stage and tillering stage	Affymetrix GeneChip Wheat genome arrays	Aprile et al. 2013	24267539	PRJNA194580	10.1186/1471-2164-14-821	GSE45563 (GEO)
Transcriptome assembly	cv. Kronos	root, shoot, spike, grain	NA	developing spike, booting stage/young seedling roots, 2-3 weesk old/grain, 20 days post anthesis	RNA-seq	Krasileva et al. 2013	23800085	PRJNA191054	10.1186/gb-2013-14-6-r66	SRA-BioProject
Systems responses to progressive water stress	Lahn , Cham1 and RIL2219	flag leaf	water stress (by withholding water from pots for a period of up to 6 days)	Zadoks 70	Affymetrix GeneChip Wheat genome arrays	Habash et al. 2014	25265161	E-MTAB-2410	10.1371/journal.pone.0108431	ArrayExpress
Mutant analysis during wheat senescence	cv. Kronos	flag leaf	NA	12 days after anthesis, 22 days after anthesis, heading date	RNA-seq	Pearce et al. 2014	25524236	PRJNA259173	10.1186/s12870-014-0368-2	GSE60635 (GEO)
Reponse of a pale-green mutant to drought stress	var. Borgia and the pale-green mutant MD-597	flag leaf	drought stress	Anthesis	Affymetrix Wheat Genome Array	Peremarti et al. 2014	24521234	PRJNA203539	10.1186/1471-2164-15-125	GSE45563 (GEO)
Evolution of the BBAA Component of Bread Wheat	TTR13	leaf	NA	3-week-old plants	Affymetrix GeneChip Wheat Genome Array	Zhang et al. 2014	24989045	PRJNA206520	10.1105/tpc.114.128439	GSE47617 (GEO)
microRNAs in response to drought stress	var. Kızıltan	root	drought treatment by withholding water for 9 days	About 7-week-old plants	RNA-seq	Akpinar et al. 2015	26174050	PRJEB20904	10.1007/s10142-015-0453-0	SRA-BioProject
Transcriptome-profiling in domesticated tetraploid wheat	TTR13	inﬂorescence, leaf	NA	develop spike and seeding	RNA-seq	Wang et al. 2015	26436593	PRJNA272886	10.1111/nph.13678	SRA-BioProject
Transcriptome profiling of wheat glumes	Inbar, Svevo	glume	NA	heading time	RNA-seq	Zou et al. 2015	26462652	PRJNA288606	10.1186/s12864-015-1996-0	SRR2084071, SRR2084163, SRR2084091, SRR2084165, SRR2084092, and SRR2084160 (SRA)
Genome-Wide Identification of MicroRNAs	Tamaroi, EGA Bellaroi, Tjilkri and Yawa varieties	flag leaf, developing head (inflorescence)	water deficit stress	booting stage	sRNA seq	Liu et al. 2015	26562166	PRJNA285254	10.1371/journal.pone.0142799	GSE69339 (GEO)
Identification of m5C in rRNA and tRNA in T. durum	NA	flag leaf	NA	10-day-old	Td total RNA RBS-seq/Td total RNA RNA-seq	Burgess et al. 2015	26268215	PRJNA282748,PRJNA282747	10.1186/s12870-015-0580-8	GSE68447, GSE68448 (GEO)
Genome-wide gene expression patterns in seedlings of nascent allohexaploid wheats	accession no. KU126	seedling	NA	two-leaf seedlings	Agilent-015520 Custom wheat 38k array	Jung et al. 2015	26399767	PRJNA272397	10.1266/ggs.90.79	GSE64883 (GEO)
Characterization of PHYB role in wheat development	cv. Kronos	leaf	NA	four-week-old plants	RNA-seq	Pearce et al. 2016	27329140	PRJNA314909	10.1186/s12870-016-0831-3	GSE79049 (GEO)
The miRNAome of durum wheat	cvs. Ciccio, Svevo	roots, leaf, flag leaf, spike	NA	Zadoks 77	sRNA-seq	De Paola et al. 2016	27448633	PRJNA310686	10.1186/s12864-016-2838-4	SRR3144594, SRR3144617 (SRA)
Response to nitrogen stress	cv. Svevo	leaf-stem, flag leaf, roots, spike	chronical nitrogen stress (0mM)	Zadoks 77	RNA-seq	Curci et al. 2017	28446759	PRJNA353753	10.1038/s41598-017-01377-0	SRR5079759–SRR5079782 (SRA)
Drought responsive mRNAs and lncRNAs	var. Kiziltan	root	withholding water for 9 days	Four-leaf stage	RNA-seq	Cagirici et al. 2017	28878329	PRJEB20904	10.1038/s41598-017-11170-8	SRA-BioProject
Response to nitrogen starvation	cvs. Ciccio, Svevo	roots, leaf, flag leaf, spike	chronical nitrogen stress (0mM)	Zadoks 77	sRNA-seq	Zuluaga et al. 2017	28813501	PRJNA310686	10.1371/journal.pone.0183253	SRP069277, SRP069277 (SRA)
Identification and characterization of microRNAs	cv. Simeto	leaf, root	early drought stress (Irrigated with 55% of evapotranspiration)	10 days after Zadoks 22–24	sRNA-seq	Fileccia et al. 2017	28321518	PRJNA360997	10.1007/s10142-017-0551-2	SRA-BioProject
Long noncoding miRNA gene represses wheat β-diketone waxes	AE3, AE3N, AG1, AG1N, AG2, AG2N, D051, D051N	leaf sheath	NA	late booting / early heading stage	RNA-seq	Huang et al. 2017	28351975	PRJNA341486	10.1073/pnas.1617483114	SAMN05725181-SAMN05725246 (SRA-BioSample)
Response to the presence of Cd	cvs. Creso, Svevo	root, shoot	50-day exposure to 0.5 μM cadmium	Tillering stage	RNA-seq	Aprile et al. 2018	30326849	E-MTAB-7266	10.1186/s12870-018-1473-4	ArrayExpress
Genomic Imprinting	Jinying8 [J]×SCAUP [S] and S×J	endosperm	NA	15 and 20 DAP	RNA-seq	Yang et al. 2018	29298834	PRJNA322418	10.1105/tpc.17.00837	SRP075528 (SRA)
Chronic nitrogen stress	cvs. Ciccio, Svevo	root, leaf	chronical Nitrogen stress (0mM)	Zadoks 14	sRNA seq	Zuluaga et al. 2018	29948458	PRJNA310686	10.1007/s10142-018-0619-7	SAMN08378595-SAMN08378602 (SRA-BioSample)
Genome-wide exon sequencing	cv. Langdon	leaf	NA	2- to 3-month-old plants	RNA-seq	Miki et al. 2019	30715317	PRJDB7239	10.1093/dnares/dsy047	SRA-BioProject
Wheat transcriptome during grain filling	PDW233	grain	NA	2 weeks after anthesis (WAA), 3WAA, 4WAA and 5WAA	RNA-seq	Mandal et al. 2019	30627606	PRJNA503549	10.1016/j.dib.2018.12.058	SRA-BioProject
Fusarium head blight resistance	cv. Strongfield, T. turgidum ssp. cathlicum selection line Blackbird, and two DH lines (trasgressive resistent and transgressive susceptible) of the Strongfield/Blackbird population	spike	inoculation with Fusarium graminearum isolate M9-4-6	50% anthesis (blood spikes 48 hpi)	RNA-seq	Sari et al. 2019	31795948	PRJNA531693	10.1186/s12864-019-6161-8	SRA-BioProject
The characterization of embryonic transcriptional programming	cv. Strongfield	embryo, endosperm, pericarp	NA	Seven stages of embryo development, two endosperm stages, and one pericarp stage	RNA-seq	Xiang et al. 2019	31628162	PRJNA532455	10.1105/tpc.19.00397	GSE129695 (GEO)
Regulatory Response to Elevated CO2 and High Temperature	cv. Regallo	flag leaf	ambient T plus 4 °C warmer/[CO2] increased to 700 µmol mol−1	Ear emergence (Zadoks 59)	RNA-seq	Vicente et al. 2019	31921252	PRJEB34302	10.3389/fpls.2019.01605	SRA-BioProject
De novo assembly of Svevo transcriptome	cvs. Claudio, Kofa, Meridiano, Neodur, Svevo, Strongfield, Saragolla, Creso, Altar84, Yavaros79, Valnova, Capeiti8, Edmore	coleoptile, leaf, root, ovary, anther, grain	NA	(i) coleoptile and leaves at the seedling stage, (ii) apex of seminal roots at the seedling stage, (iii) ovaries and anthers at beginning of anthesis (Zadoks 60) and (iv) developing grains at the growth stage Z70	RNA-seq	Vendramin et al. 2019	30971220	PRJNA343594	10.1186/s12864-019-5645-x	GFFU01000000 (ENA)
Durum wheat genome	cv. Svevo	various tissues + pools	NA	Zadoks 11-85	RNA-seq, sRNA-seq	Maccaferri et al. 2019	30962619	PRJNA473404	10.1038/s41588-019-0381-3	SRA-BioProject
Characterization of vrn1 and vrn1ful2 mutants	cv. Kronos	shoot apical meristem	vrn1 and vrn1ful2 mutants	double ridge, terminal spikelet, post double ridge, double ridge, vegetative, terminal spikelet, vegetative, post double ridge	Quant-seq	Li et al. 2020	34726755	PRJNA680890,PRJNA681099,PRJNA681097,PRJNA681067,PRJNA681036,PRJNA681032,PRJNA681065,PRJNA681027	10.1093/plcell/koab243	SRA-BioProject
Claviceps purpurea resistance	17 DH lines carrying different combination of resistance QTL	ovary	inoculation with Cp isolate E14	Just before anthesis (blood spikes 48 hpi)	RNA-seq	Gordon et al. 2020	32060572	PRJEB35112	10.1007/s00122-020-03561-9	E-MTAB-8469 (ArrayExpress)
Wheat transcriptome during grain filling	PKM4, PDW233	grain	NA	Developing grain	RNA-seq	Kaushik et al. 2020	32380773	PRJNA470527	10.3390/genes11050509	SRA-BioProject
Effect of phyB and phyC loss-of-function mutations	cv. Kronos	leaf	phyB-null and phyC-null mutants	Zadoks 55	RNA-seq	Kippes et al. 2020	32600268	PRJNA591632	10.1186/s12870-020-02506-0	GSE141000 (GEO)
Aphid defense	cv. Svevo	leaf	10 aphids of Rhopalosiphum padi confined to the upper part of the second leaf for 6 h	11-day-old plants	RNA-seq	Batyrshina et al. 2020	31931716	PRJNA624178	10.1186/s12870-019-2214-z	SRA-BioProject
Evaluation of copy number variation of TdDof	hollow-stemmed cultivars Kofa and Langdon (LDN) and the loss-of-function mutant line pithless1, solid-stemmed line LDN-GB-3B, solid-stemmed cultivars CDC Fortitude and W9262-260D3	stem	NA	Zadoks stage 32	RNA-seq	Nilsen et al. 2020	33127757	PRJNA630287	10.1073/pnas.2009418117	SRA-BioProject
Evaluation of keto-acyl thiolase 2B mutants	cv. Kronos	leaf	tgw1_1 mutant	tillering stage	RNA-seq	Chen et al. 2020	33293512	PRJNA673987	10.1038/s41467-020-20133-z	SRA-BioProject
Identification and characterization of B1 gene	cvs. Strongﬁeld, Glossy Huguenot	spike	NA	booting, stem elongation	RNA-seq (BSR-seq)	Huang et al. 2020	31469444	PRJNA541573	10.1111/nph.16154	(SAMN)11588058–(SAMN)11588082 (SRA-BioSample)
Wheat spike infected with Fusarium graminearum	resistant M4 line E.25.10 and susceptible line Ben	spike	Fusarium graminearum inoculation	Mid-anthesis (sampled at 12 HPI and four at 48 HPI)	RNA-seq	Kumar et al. 2020	33077800	PRJNA595999	10.1038/s41598-020-73521-2	SRA-BioProject
Transgenerational effects of drought and heat stress on miRNAs	DBA Aurora and Line 6 (UAD1301020-8)	shoot	water-deficit stress was applied to the parents from the booting stage by maintaining the soil water content at half of the field capacity. Heat stress was applied post-anthesis by exposing the plants to 37/27 °C for 24 h at 5, 15, 25, 35, and 45 days after flowering (a total of five stress episodes on the same plants)	young seedling stage	sRNA-seq	Liu et al. 2020a	32033017	PRJNA600522	10.3390/plants9020189	GSE143454 (GEO)
Grain development response to drought and heat stress	DBA Aurora and L6	grain	water-deficit stress (soil water content at 6%, half of the field capacity, from booting until harvest/Heat stress (placing plants in a growth chamber at 37 °C/27 °C with a 12 h photoperiod)	5, 15, 25, 35, and 45 DPA	RNA-seq, sRNA-seq, degradome-seq	Liu et al. 2020b	33096606	PRJNA644573	10.3390/ijms21207772	GSE153932 (GEO)
Drought and Heat Stress Response	DBA Aurora and L6	flag leaf	water-deficit stress (soil water content at 6%, half of the field capacity, from booting until harvest/Heat stress (placing plants in a growth chamber at 37 °C/27 °C with a 12 h photoperiod)	5, 15, 25, 35, and 45 DPA	RNA-seq, sRNA-seq, degradome-seq	Liu et al. 2020c	32825615	PRJNA641098	10.3390/ijms21176017	GSE152973 (GEO)
Identification of histone modification roles during wheat evolution	NA	leaf	NA	seedling stage	RNA-seq	Liu et al. 2021	33131144	PRJNA609457	10.1111/tpj.15063	SRA-BioProject
Analysis of Cd-treated or untreated low-Cd and high-Cd near-isogenic lines	TL 8982-H (High-Cd NIL) and TL-8982 L (Low-Cd NIL) lines	root	Cadmium (0.5 µM)	Tillering stage	RNA-seq	Sabella et al. 2021	34298963	PRJNA491827	10.3390/ijms22147343	SRR7938636 (SRA)
Transcriptional response to temperature increasing	cv. CIRNO C2008	seedling	heat stress (control temperature +2°C)	Zadoks 21-22	RNA-seq	Chaparro-Encinas et al. 2021	34961263	PRJNA780180	10.3390/plants10122792	SRA-BioProject
Seedling roots water stress for two wheat genotypes	Svevo and IL20-2	root	water-limited (WL; 30% FC)	Zadoks 11	RNA-seq	Bacher et al. 2021	34618034	PRJNA686121	10.1093/plphys/kiab292	GSE163450 (GEO)
Wheat RNA structure landscape	cv. Kronos	seedling	NA	5 day old etiolated seedlings	RNA-seq	Yang et al. 2021	34847934	PRJNA723219	10.1186/s13059-021-02549-y	SRA-BioProject
Transgenerational effects of drought stress	DBA Artemis and DBA Aurora	flag leaf, grain	water-deficit stress (soil water content at 6%, half of the field capacity)	5 DPA	RNA-seq, sRNA seq, degradome-seq	Liu et al. 2021a	33574419	PRJNA680308	10.1038/s41598-021-83074-7	GSE162008 (GEO)
Transgenerational Heat Stress Response Network	DBA Artemis and DBA Aurora	flag leaf, grain	heat stress (plants were under 37 °C/27 °C day/night temperature for 24 h)	5 DPA	RNA-seq, sRNA seq, degradome-seq	Liu et al. 2021b	34073862	PRJNA719092	10.3390/ijms22115532	GSE171303 (GEO)
Nitrogen starvation-responsive microRNAs affected by transgenerational stress	DBA Aurora and L6	seedling	nitrogen starvation	three-week seedling stage	sRNA seq	Liu et al. 2021c	33919185	PRJNA706013	10.3390/plants10050826	GSE168094 (GEO)
Alternative splicing and evolutionary divergence during embryogenesis in wheat species	CDC Commander-CM	embryo, endosperm and pericarp	NA	Developing grain (E01-E10)	RNA-seq	Gao et al., 2021	33706417	PRJNA642414	10.1111/pbi.13579	GSE153420 (GEO)
Genetic Characterization of a Fusarium Head Blight Resistance	Langdon, Langdon(Dic-3A)10	spike	inoculation with Fusarium graminearum strain KBC7	early anthesis (72 hai)	RNA-seq	Soresi et al., 2021	NA	PRJNA715857	10.1007/s11105-020-01277-0	SRA-BioProject
Transcriptome based identifcation and validation of heat stress transcription factors	PDW274	seedling	NA	10-12 days seedlings	RNA-seq	Seni et al., 2021	34764387	PRJNA767375	10.1038/s41598-021-01596-6	SRA-BioProject
Asymmetric gene expression in grain development	Commander, Strong Field	embryo and endosperm	NA	Developing grain (E01-E10)	RNA-seq	Jia et al., 2022	36564439	PRJNA778183	10.1038/s42003-022-04374-w	GSE188277 (GEO)
Analysis of the response to Short-Term Heat Stress	Queule-INIA	grain	3h after thermal treatments (20 to 32°C, temperature increased 10 to 15°C on average above the control temperature)	early grain filling phase, specifically at 10 until 14 DAA	RNA-seq	Arenas-M et al. 2022	35009063	PRJNA773969	10.3390/plants11010059	GSE186472 (GEO)
Response of durum wheat to plant growth-promoting rhizobacteria (PGPR)	cv. CIRNO C2008	seedling	Bacillus paralicheniformis TRQ65	Zadoks 15	RNA-seq	Chaparro‑Encinas et al. 2022	35106645	PRJNA733166	10.1007/s00425-022-03837-y	SRA-BioProject
Aphid and lepodopteran caterpillars defense	cv. Svevo	leaf	10 aphids of Rhopalosiphum padi or three caterpillars of Spodoptera littoralis confined to the upper part of the second leaf for 6 h	11-day-old plants	RNA-seq	Shavit et al. 2022	35151455	PRJNA624178	10.1016/j.plantsci.2021.111171	SRA-BioProject
Wheat inforescence development	cv. Kronos	shoot apical meristem	NA	W1 (shoot apical meristem, SAM), W2 (early double ridge, EDR), W3.0 (double ridge, DR), W3.25 (lemma primordia, LP), W3.5 (terminal spikelet, TS)	RNA-seq	VanGessel et al. 2022	36241895	PRJNA795036	10.1038/s41598-022-21571-z	GSE193126 (GEO)
Wheat in response to corn leaf aphid Rhopalosiphum maidis F.	A-9-30-1	leaf	20 apterous adult aphids of Rhopalosiphum maidis	two-leaf seedlings	RNA-seq	Jasrotia et al., 2022	36507434	PRJNA476783	10.3389/fpls.2022.989365	SAMN09463019 and SAMN09463022 (SRA-BioSample)
